# Supplementary material for: Physiological impact of nanoporous acupuncture needles: Laser Doppler perfusion imaging in healthy volunteers
Source: PLoS One. 2019 Dec 11;14(12):e0226304. doi: 10.1371/journal.pone.0226304 (PMC6905535; doi:10.1371/journal.pone.0226304)
Supplement: S1 File — Minimal data set. (XLSX) [file pone.0226304.s002.xlsx]

## Sheet: % Changes
OA group	(% changes)
Subject	(Time, min)	1	2	3	4	5	6	7	8	9	0	11	12	13	14	15	16	17	18	19	20	21
	0	100	100	100	100	100	100	100	100	100	100	100	100	100	100	100	100	100	100	100	100	100
	1	101.053	115.865	83.8245	99.4724	108.471	100.066	94.2685	104.744	95.8842	95.5674	97.1792	113.892	99.962	106.081	105.016	97.4011	92.9183	106.104	111.723	105.236	80.0304
	2	111.47	113.58	84.1811	92.1314	119.965	114.903	98.7339	94.5448	98.8456	88.6216	100.495	109.811	100.491	92.9534	104.978	97.9529	92.9221	94.3347	109.972	104.053	87.2854
	3	102.697	105.59	73.5738	80.6896	125.488	107.347	103.903	91.6526	92.2127	118.76	105.24	110.847	97.8662	93.2132	112.589	98.2289	99.1521	102.391	113.283	114.616	81.2537
	4	113.252	107.828	77.1449	89.2532	114.606	114.894	88.1534	95.8963	98.9727	91.0203	99.8907	99.8386	96.3788	92.8513	107.035	100.802	94.3743	94.0355	107.258	110.707	84.3278
	5	85.6379	109.214	147.85	83.8404	110.772	98.29	88.111	104.5	99.9485	112.247	95.659	111.319	108.523	95.7514	121.497	79.0812	108.314	106.451	101.147	114.793	72.507
	6	97.3507	111.29	192.73	92.755	121.538	106.404	95.5276	124.875	95.7422	107.992	117.762	116.85	106.847	108.427	126.452	115.278	141.068	119.815	113.386	111.446	74.1427
	7	108.684	111.758	193.587	95.975	138.214	108.02	92.8439	111.61	104.956	121.606	135.28	133.595	116.916	113.652	120.499	134.036	148.277	119.223	110.647	110.707	79.9811
	8	113.19	110.622	166.327	95.798	133.261	116.759	102.452	92.0565	106.37	101.212	140.519	132.766	122.241	112.262	120.17	110.719	130.865	112.394	104.62	107.617	74.8451
	9	106.743	110.519	158.468	98.6368	128.212	107.931	95.044	105.125	94.6568	127.842	149.065	136.431	120.944	118.017	118.643	117.435	139.066	124.555	93.0941	105.038	78.7873
	10	98.8606	118.419	146.128	89.4769	139.262	115.245	97.0724	102.08	93.7914	120.179	135.375	138.049	126.547	125.853	129.155	115.299	128.742	123.534	104.489	107.352	77.8166
	11	105.411	115.694	140.215	92.5794	143.034	130.514	86.3105	109.087	98.202	122.372	121.472	142.599	123.763	111.445	115.541	111.094	120.346	126.791	109.023	102.007	83.4458
	12	110.868	117.378	132.822	88.5058	126.602	134.184	91.4812	102.889	98.0783	123.869	150.329	139.415	122.087	115.693	130.07	113.282	115.045	115.286	111.04	130.511	87.3288
	13	107.485	115.166	128.928	87.2307	126.7	128.066	94.593	101.582	95.0571	149.634	147.454	147.107	122.318	122.068	119.599	105.233	123.339	132.245	108.28	123.402	76.3723
	14	105.831	120.118	131.195	88.85	131.494	117.631	90.5369	94.8793	101.194	128.34	137.663	156.821	117.221	116.241	118.942	96.5733	118.35	120.432	102.196	122.78	77.6824
	15	100.686	121.135	133.395	98.5899	136.627	104.69	89.7009	121.364	96.0221	154.625	168.719	180.987	123.827	127.511	138.764	150.121	139.822	124.834	106.633	121.738	70.309
	16	105.964	116.902	113.021	105.112	153.757	103.14	85.567	119.074	101.762	142.992	164.107	176.903	120.171	121.557	133.29	175.039	142.725	133.23	102.372	114.943	71.3962
	17	108.105	127.11	119.209	95.8039	153.984	121.544	94.4902	117.285	106.697	145.828	167.183	186.239	118.465	124.812	125.95	167.051	147.172	133.956	101.981	130.692	70.451
	18	119.617	116.175	128.483	91.6156	147.507	126.192	89.0665	119.2	97.2985	164.713	161.917	190.95	113.287	120.37	124.423	174.765	142.892	137.685	90.5285	119.576	81.6207
	19	116.219	117.733	123.245	96.0844	141.554	130.242	92.6299	121.131	99.1363	145.723	144.197	175.948	120.844	122.209	143.772	176.52	139.399	136.004	103.155	112.716	71.2501
	20	102.771	130.49	110.539	80.1573	141.512	127.408	85.8838	92.6065	98.3532	166.061	146.395	205.175	119.209	117.795	113.188	159.566	131.242	144.362	98.005	108.739	78.0238
	21	107.612	125.874	104.086	82.7952	134.537	116.886	83.8686	101.989	101.363	159.684	150.373	176.501	115.248	126.573	144.143	157.766	132.097	133.248	92.205	111.181	68.2797
	22	103.429	123.923	99.5651	103.337	140.001	131.069	82.7061	93.1061	97.3026	173.755	135.6	191.151	110.698	123.629	123.75	149.349	122.992	124.298	83.9844	97.3237	74.5511
	23	98.0614	123.26	101.841	95.6128	131.097	121.069	78.3053	99.0282	98.08	170.017	142.384	196.121	104.965	123.305	123.221	151.564	131.631	134.649	90.4237	94.6953	76.9405
	24	97.9895	125.1	96.106	73.1451	131.379	125.295	79.456	91.7526	97.4853	172.132	154.792	197.116	116.63	110.974	127.405	147.62	131.646	122.764	87.7083	96.0957	69.3718
	25	93.9445	122.371	102.117	81.2378	138.284	109.195	80.9897	89.6029	90.0925	161.148	144.691	196.385	114.881	113.83	115.044	152.408	138.42	130.417	95.1063	89.851	79.2293
	26	101.748	119.42	94.1882	86.9669	141.021	120.934	77.0823	95.7595	82.4472	137.765	138.754	197.503	107.437	123.793	119.766	134.553	148.166	116.406	96.051	96.6085	82.2245
	27	101.863	125.072	97.1094	81.8408	132.042	117.87	79.652	98.0544	89.7553	126.474	140.934	155.27	104.369	119.859	132.924	149.809	137.599	118.555	95.5238	99.6401	82.0863
	28	106.829	118.436	94.0029	82.1552	132.632	121.352	71.2826	100.403	94.0381	160.977	138.347	176.85	106.6	115.859	129.851	159.009	116.046	110.175	103.522	102.303	81.5576
	29	106.01	128.654	103.3	84.1441	128.854	120.075	75.6132	100.49	87.5314	163.127	136.946	179.853	100.164	119.127	123.88	170.412	132.948	112.439	89.5298	107.826	73.1976
	30	102.273	126.246	111.646	82.7738	168.849	120.375	79.8799	101.886	94.9358	156.995	126.952	134.991	104.585	117.446	141.841	148.563	123.592	117.266	96.4185	101.78	74.3084
PA group	(% changes)
Subject	(Time, min)	1	2	3	4	5	6	7	8	9	10	11	12	13	14	15	16	17	18	19	20	21
	0	100	100	100	100	100	100	100	100	100	100	100	100	100	100	100	100	100	100	100	100	100
	1	99.2055	98.8217	79.5968	108.027	104.196	101.858	95.2103	112.225	112.227	93.1398	96.1681	97.1914	104.231	109.436	107.603	93.9251	89.9148	111.032	111.266	97.9207	80.5017
	2	105.109	94.2089	77.4582	101.279	115.748	100.257	103.793	108.584	115.655	102.18	92.0849	104.953	97.0927	116.82	105.053	90.2687	81.9892	105.654	105.744	95.8552	90.7336
	3	110.093	96.5703	77.7959	102.43	104.506	112.639	97.3986	116.575	114.17	99.4454	93.7911	95.6059	88.8807	119.106	106.17	86.2933	86.9846	99.2254	123.108	99.8216	86.9998
	4	111.709	96.2085	74.3764	100.728	91.4345	132.844	97.6413	100.365	135.527	99.8371	88.8272	102.036	105.713	128.492	98.5737	93.6491	83.4542	95.7759	113.811	103.83	89.6014
	5	104.461	105.549	118.13	95.7966	125.768	94.8129	108.808	128.249	114.787	112.804	102.852	132.764	139.578	120.633	102.799	88.7952	90.688	95.011	121.39	114.652	82.1672
	6	111.811	110.502	199.933	89.9093	146.771	95.2754	120.685	126.793	123.535	120.203	111.161	145.111	165.315	141.665	142.653	90.3455	100.16	101.051	150.019	110.058	95.8568
	7	125.623	125.283	204.496	95.2854	156.516	106.281	137.746	150.303	109.706	103.695	108.623	149.204	182.694	114.161	161.366	117.234	100.578	108.853	159.871	112.47	104.225
	8	136.483	122.005	196.074	89.1102	176.369	115.32	140.361	128.503	166.286	119.479	103.779	143.643	164.383	128.035	155.817	123.241	114.061	117.141	130.165	114.595	110.408
	9	124.332	119.789	178.74	92.0174	166.544	122.544	141.256	132.266	199.816	123.487	156.76	149.382	157.541	125.963	150.741	124.969	108.934	117.051	143.187	129.299	108.34
	10	125.513	123.267	181.832	84.9471	167.581	140.581	132.507	119.088	170.294	115.052	138.374	154.568	149.325	134.787	150.395	128.175	117.523	118.739	125.033	124.169	107.352
	11	115.835	125.517	179.86	91.2023	155.574	145.267	139.301	124.533	167.073	125.968	107.219	163.01	165.392	131.051	146.686	141.289	107.717	115.37	138.243	128.452	129.049
	12	116.574	127.446	178.039	92.6132	169.109	163.98	136.268	116.233	202.084	120.406	88.4882	172.091	171.012	142.975	139.486	140.546	115.9	120.172	166.272	129.202	134.648
	13	98.2368	135.322	196.076	88.8684	179.794	153.685	132.649	118.728	195.853	136.724	93.0371	166.182	162.507	146.504	147.987	105.501	113.24	126.961	135.721	119.344	139.883
	14	109.925	125.378	180.249	82.7235	159.248	119.753	132.154	114.447	209.134	122.729	90.7327	172.552	169.301	149.71	144.186	116.904	118.146	120.289	128.526	127.034	144.316
	15	98.1582	161.094	288.431	113.144	136.79	161.687	170.054	108.975	231.211	126.886	108.18	250.382	226.65	184.84	249.452	151.044	142.675	125.981	191.628	147.277	149.877
	16	130.677	167.168	309.946	189.575	341.126	214.195	193.804	114.143	220.163	129.487	105.971	250.584	244.636	200.23	282.869	163.373	162.706	162.933	223.511	146.38	168.766
	17	151.99	176.989	332.086	186.023	386.065	215.947	209.232	106.398	233.084	125.99	118.332	274.92	253.032	200.319	297.762	189.512	169.573	169.519	256.859	148.14	177.307
	18	158.17	161.377	345.973	168.342	367.452	212.861	185.037	104.085	243.221	129.94	114.119	280.942	229.788	209.58	336.014	196.4	171.586	176.974	253.077	143.016	186.153
	19	154.871	162.541	323.277	202.199	412.31	179.338	186.79	117.37	238.257	133.49	114.41	268.005	220.549	203.055	329.592	210.391	171.526	189.536	254.958	142.869	186.606
	20	142.716	163.778	310.194	196.725	402.577	186.52	176.11	101.283	241.114	144.448	98.1336	255.447	214.238	203.117	308.01	200.862	166.412	189.452	236.234	138.336	181.695
	21	137.94	165.091	313.246	210.222	418.059	181.553	178.994	100.753	254.269	132.007	104.729	263.485	217.899	195.121	296.036	176.781	172.955	195.114	250.389	135.674	203.648
	22	128.731	166.072	333.947	200.517	399.961	180.458	155.581	114.527	183.731	153.757	109.502	281.088	213.262	210.713	299.106	190.184	140.129	189.596	251.823	134.943	181.43
	23	146.412	181.622	307.222	195.437	432.323	189.82	163.949	104.466	219.222	180.896	104.569	261.402	196.698	193.564	316.438	178.324	145.194	185.337	264.507	130.15	202.339
	24	104.78	150.209	311.027	183.871	414.681	171.182	165.276	97.2111	250.282	191.096	96.4748	275.828	186.549	197.739	317.212	181.165	145.308	190.934	242.49	122.72	190.255
	25	110.093	178.201	306.732	163.065	334.76	168.253	167.375	124.765	196.323	159.724	116.911	280.139	169.304	206.694	251.891	194.726	139.551	188.322	249.904	127.166	192.154
	26	150.416	176.648	276.242	156.33	329.334	152.855	145.763	123.685	255.973	155.908	113.135	276.87	189.666	198.018	229.617	168.199	152.229	194.453	226.439	126.476	213.548
	27	145.106	159.514	288.808	144.691	313.504	156.964	139.57	111.79	241.22	146.259	119.624	274.209	182.253	200.704	219.222	163.212	133.75	185.128	160.91	128.454	208.962
	28	99.6304	156.833	279.271	141.587	355.008	206.491	127.88	102	215.545	153.076	100.808	293.54	158.846	197.7	189.561	176.966	146.623	183.697	169.142	146.887	204.052
	29	122.01	162.34	287.731	127.672	355.095	171.715	126.227	110.66	155.639	150.361	104.205	275.995	161.118	193.348	186.914	164.344	138.327	190.891	180.14	139.321	204.59
	30	127.66	150.323	291.178	115.997	331.883	192.792	121.564	123.308	204.301	146.812	115.745	293.851	153.722	189.716	160.243	168.915	129.031	191.653	186.261	149.888	209.341
